# Supplementary material for: The Connection Between Stress and Women’s Smoking During the Perinatal Period: A Systematic Review
Source: Brain Sci. 2024 Dec 26;15(1):13. doi: 10.3390/brainsci15010013 (PMC11764003; doi:10.3390/brainsci15010013)
Supplement: Supplementary file 1 [file brainsci-15-00013-s001.zip]

Archive with 1 entries (1 files):
- brainsci-3358759-supplementary.pdf
